# Supplementary material for: Dexamethasone and lactoferrin induced PMN-MDSCs relieved inflammatory adverse events of anti-cancer therapy without tumor promotion
Source: Commun Biol. 2021 Feb 26;4:252. doi: 10.1038/s42003-021-01769-z (PMC7910613; doi:10.1038/s42003-021-01769-z)
Supplement: Supplementary file 4 — Supplementary Data [file 42003_2021_1769_MOESM4_ESM.xlsx]

## Sheet: Sheet1
Data S1. Raw data of figure 1b
			Group	Con	Lactoferrin	DXM	D/L
			PMN-MDSC (%)
				16.422	17.55	20.28	27.9708
				17.556	18	21	29.9285
				14.0448	17.74	22.4	30.0651
				19.03	16.43	20.4	26.145
				16.6383	15.65	19.9	24.5182
				16.8276	14.67	18.5	20.2872
			Absolute PMN-MDSC number			-104
				16.5862	19.656	20.8884	28.2505
				21.0672	24.12	23.1	39.2063
				15.5897	21.4654	23.072	30.9671
				22.6457	23.002	19.176	31.8969
				17.3038	20.658	17.711	27.4604
				17.8373	20.538	16.835	24.5475
Data S2. Raw data of figure 1b
Group	Med	Con	D/L
CFU (104)
	501	496	124
	519	532	201
	610	402	102
	549	520	199
	521	496	201
	491	501	182
Data S3. Raw data of figure 1e
Parameter	CD4 (%)						CD8 (%)						Proliferation of OT-1 CD8 T cells (%)
Group
No sti	13.9	15.7	10.5	9.87	11.4	15.3	4.47	5.2	6.5	4.2	3.21	10.2	7.49	5.9	7.5	8.2	9.21	10.5
No MDSC	66.3	67.3	65.8	72.8	87.1	84.3	61.7	72.4	69	77.1	78.1	88.1	84.8	79.4	79	75.1	68.1	88.1
Con	73.2	82.3	61.5	62.1	77.3	71.1	80.9	70.1	67.9	82.9	81.3	79.3	24.1	10.1	17.9	22.9	11.3	19.3
D/L	71.5	59.1	99.2	71.2	82.1	82.55	80.9	75.1	64.2	70	87.2	81	11.3	5.1	9.2	7	8.2	18
Tumor	21.7	15	27.1	22.1	10.4	18.4	8.07	5	16	9.4	12.6	22.1	10.8	5.8	16.2	7.4	12.6	2.1
Data S4. Raw data of figure 1f
Group	No sti	No MDSC	Con	D/L	Tumor
IFN-γ (pg/ml) of T cells
	100	2383	862	2300	93
	212	1932	1121	1762	312
	234	2233	643	1665	291
	199	1839	1941	2019	139
	179	1391	2103	1304	302
	135	1643	2201	1597	501
IFN-γ (pg/ml) of OT-1 T cells
	112	1632	121	162	12
	134	2033	343	65	91
	169	1539	241	19	39
	129	1691	103	304	54
	105	1343	201	97	101
	112	1632	121	162	12
Data S5. Raw data of figure 2b
Group	Con	LF	DXM	D/L
PMN-MDSC (%)
	4.27	1.7	4.72	9.64
	3.01	2.41	9.9285	7.55
	1.43	1.95	6.93	10.03
	0.95	3.745	6.14	8.43
	2.42	5.392	4.51	6.63
	3.16	1.07	2.72	12.86
Absolute PMN-MDSC number (104)
	4.0565	1.734	4.8144	11.6644
	2.2274	2.4823	10.9214	7.7765
	1.5015	2.5545	6.6528	9.9297
	1.045	4.1195	5.1576	8.0085
	1.5246	5.06848	4.6002	8.0223
	2.8124	1.0593	3.3456	15.3034
Data S6. Raw data of figure 2c
Group	Med	Con	D/L
CFU (104)
	601	546	223
	629	592	129
	790	692	231
	849	720	291
	721	436	201
	681	541	183
Data S7. Raw data of figure 2e
Parameter	CD4 (%)						CD8 (%)
Group
No sti	3.1	12.7	9.5	2.87	1.4	6.3	4.91	0.42	3.32	5.23	4.73	10.2
No MDSC	75.8	69.3	75.8	71.1	67.1	84.2	81.5	77.2	63.6	72.1	80.3	88.1
Con	41.6	67.1	31.6	32.9	47.3	71.1	49.5	69.1	35.2	29.1	42.1	67.4
D/L	15.9	29.4	39.2	41.2	22.1	17.5	24	33.1	30.6	44.2	23.9	21.3
Tumor	6.82	19.3	12.6	21.4	17.9	21.5	4.58	12.4	14.5	12.5	16.3	16
Data S8. Raw data of figure 2f
Group	No sti	No MDSC	Con	D/L	Tumor
IFN-γ (pg/ml) of T cells
	190	1383	662	210	99
	222	1532	521	285	101
	214	2033	603	396	120
	159	1841	241	139	110
	149	1211	203	184	302
	95	1413	501	288	213
Data S9. Raw data of figure 3c
Group	Con	D/L
Lrp1 expression of mouse
	1.014	3.234
	1.115	1.754
	1	3.142
	1.342	2.413
	1.456	1.821
	1.567	1.131
Lrp2 expression of mouse
	1.014	1.234
	1.715	1.854
	1	2.042
	1.142	0.413
	1.536	0.821
	1.497	1.431
Ltln1 expression of mouse
	1.094	1.934
	1.915	2.154
	1	1.042
	2.042	0.513
	1.636	0.9421
	1.997	3.431
Lrp1 expression of human
	1.214	3.434
	1.415	2.854
	1	3.942
	1.542	3.113
	1.856	2.821
	2.167	1.931
Data S9. Raw data of figure 3d
		mouse			human
Group	Con	D/L	Tumor	Con	D/L	Tumor
Ptgs2 relative expression
	1.034	2.234	1	1.134	3.234	1
	1.215	1.954	0.05	1.715	1.654	0.35
	1	3.042	0.86	1	3.142	0.96
	1.542	3.413	0.92	1.242	3.393	1.92
	1.256	2.821	1.42	2.256	2.921	1.02
	1.967	2.131	1.93	2.767	2.531	2.93
Ptgs1 relative expression
	1.114	1.134	0.643	1.014	1.234	0.643
	1.415	1.254	0.244	1.495	1.654	0.244
	1	1.342	0.531	1	1.942	0.531
	1.642	0.913	0.135	2.642	0.513	0.135
	1.936	0.721	0.84	1.436	2.921	1.84
	2.497	1.331	1.422	3.497	3.431	1.422
Hpgds relative expression
	1.194	1.983	0.673	1.094	2.983	1.673
	1.315	2.354	0.742	1.115	1.554	0.842
	1	1.742	0.744	1	3.942	0.724
	2.142	1.513	0.132	2.342	1.913	0.932
	1.936	0.982	0.351	1.836	4.982	1.351
	2.997	3.731	1.053	3.997	5.731	1.003
Hpgd relative expression
	1.094	1.2834	0.873	1.194	1.783	1.873
	1.615	2.054	0.642	2.615	2.354	0.342
	1	1.542	0.644	1	3.542	0.544
	1.142	1.213	0.932	3.142	1.913	0.832
	1.236	0.7821	0.451	1.036	1.782	2.451
	2.297	1.731	1.153	2.497	1.331	1.653
Data S9. Raw data of figure 3e
Group	Con	D/L	Tumor
PGE2 concentration (pg/ml)
Mouse BM
	402	640	120
	395	783	132
	503	492	185
	420	872	128
	367	637	95
	429	506	25
Human PBMC
	302	410	114
	335	503	75
	313	582	48
	320	302	21
	267	331	57
	199	401	89
Data S10. Raw data of figure 4a
Recovery rate (%)
Group	Con	D/L	Tumor	Con	D/L	Tumor	Con	D/L	Tumor
	24h			48h			36h
	87.2	90.2	56.4	22.1	35.3	4.5	0.12	0.09	0.01
	67.4	89.2	76.2	13.5	24.6	10.2	0.14	0.21	0.11
	81.4	84.5	53.6	24.1	44.3	4.5	0.15	0.1	0.1
	71.3	81.4	47.1	23.5	25.2	1.6	0.21	0.04	0.12
	72.1	90.4	59.3	15.6	33.2	8.3	0	0.12	0.03
	79.5	85.3	64.1	9.6	13.1	5.8	0	0.02	0
Data S11. Raw data of figure 4b
CFSE+ cell (% in PMN-MDSC)
Group	Con	D/L	Tumor	Con	D/L	Tumor	Con	D/L	Tumor
	Spleen			PBMC			Tumor
	15.4	19.2	12.9	31.7	30.5	19.4	17.6	14.2	50.2
	13.2	17.1	15	25.6	23.1	17.8	19.2	21	45.2
	12.6	15.3	13.6	23.1	19.5	20.1	15.6	13.2	29.6
	10.4	17.2	14.1	19.4	27.3	15.7	18.2	10.7	33.7
Data S11. Raw data of figure 4c
CFSE+ cell (% in PMN-MDSC)
Group	Con	D/L	Tumor	Con	D/L	Tumor	Con	D/L	Tumor
	Spleen			PBMC			Tumor
	6.35	5.03	8.74	9.42	7.09	7.21	1.42	1.57	16.4
	5.63	5.92	9.03	8.13	5.42	6.09	1.53	1.94	15.2
	4.75	4.32	7.43	10.05	9.74	5.73	1.05	1.26	11.6
	6.78	6.11	4.6	7.89	6.85	4.99	1.14	0.96	19.4
Data S11. Raw data of figure 4d
CFSE+ cell (% in PMN-MDSC)
Group	Con	D/L	Tumor	Con	D/L	Tumor	Con	D/L	Tumor
	Spleen			PBMC			Tumor
	0.61	1.11	0.53	0.98	1.15	0.39	0.47	0.18	1.29
	0.25	0.19	0.43	0.14	0.67	0.64	0.12	0.14	1.01
	0.04	1.02	0.17	1.01	0.43	0.14	0.36	0.04	0.25
	0.14	0.52	0.05	0.42	0.92	0.23	0.02	0.29	0.7
Data S11. Raw data of figure 4e
IFN-γ in CD8 T cells
Group	PBS	Con	D/L	Tumor
PBMC
	5.5	3.42	3.64	2.14
	8.04	4.41	4.5	2.71
	14.8	4.87	4.71	2.78
	15.4	5.05	4.95	3.42
	17.5	6.11	5.06	3.89
	26.6	8.04	6.91	4.12
Tumor
	0.7	0.018	0.064	0
	1.03	0.096	0.25	0
	1.03	0.85	1.1	0
	1.93	0.92	1.63	0.33
	2.9	1.68	1.79	0.64
	3.34	1.73	2.84	0.64
Data S12. Raw data of figure 4f
Group	PBS						Con						DXM/LF						Tumor
time
0d	532	540	510	501	497	520	495	501	518	480	503	496	502	526	489	523	501	529	401	459	521	503	487	510
1d	602	590	592	601	592	572	596	692	613	604	587	501	601	523	610	641	592	639	502	513	621	592	682	634
2d	703	732	821	835	872	649	893	952	892	859	702	892	782	710	793	782	721	781	782	810	852	872	790	802
3d	942	831	982	1091	983	782	1145	1030	1103	1106	1021	1192	984	1035	1142	963	1024	1031	1053	1094	1182	1053	1093	1101
4d	1294	1042	1392	1396	1284	1034	1393	1336	1306	1672	1422	1592	1363	1393	1373	1290	1439	1532	1397	1443	1586	1653	1692	1703
5d	1942	1495	1923	2082	1999	1533	2012	2051	1983	2041	1920	2104	1942	1932	1964	1793	1842	1965	2301	2354	2793	2501	2232	2832
6d	2942	2013	2903	3253	2703	2020	3094	3131	2850	3396	2852	2951	2842	2785	2663	2653	2753	2653	3754	3553	4322	3962	4104	4321
7d	3692	3963	4013	4201	3493	3039	4012	3960	3891	4262	3775	4013	3853	3952	3724	3862	3104	3853	4963	4462	6092	5252	5523	6032
Data S13. Raw data of figure 4g
Lung nodule area /mouse
Group	PBS	Con	D/L	Tumor
	1.4	3.2	2.1	5.2
	2	4.9	1.3	10.9
	2.4	2.9	3.5	7.1
	1.93	2	3.2	6.3
	2.9	3.5	2.9	4.5
	3.34	4.9	1	2.9
Data S14. Raw data of figure S2b
IFN-γ pg/ml
Group	Tumor	D/L
	02:01:00	02:01:00	04:01:00	08:01:00	01:00:00
	103	193	762	2350	2083
	192	332	1021	1962	2032
	214	391	693	2665	2133
	173	269	842	1842	2311
Data S15. Raw data of figure S2c
Proliferation(%)			CD4			CD8
Tumor	6.82	5.53	6.74		3.73	4.58	3.19	4.78	5.02
02:01:00
D/L
02:01:00	15.9	12.3	9.05		17.53	24	29.5	19.6	20.6
04:01:00	46.7	42.4	55.2		47.3	61.3	55.2	63.1	50.6
08:01:00	85.7	84	91		79.3	80.3	78.4	83.6	89.4
01:00:00	85.3	92.5	87.2		88.9	91.1	90.2	85.2	87.3
Data S15. Raw data of figure 5b
Creatinine (μmol/L)			PMN-MDSC
Group	PBS	Con	D/L	Tumor	DXM
	220	192	186	238	231
	230	180	162	193	242
	240	210	156	229	194
	199	188	120	201	221
	168	193	172	170	218
	201	165	91	179	210
Data S16. Raw data of figure 5d
PMN-MDSC in kidney (%)			PMN-MDSC
Group	PBS	Con	DXM/LF	Tumor	DXM
	1.054	2.098	13.42	1.981	0.794
	1.092	2.94	10.495	1.942	0.953
	1.13	2.103	7.452	1.831	0.531
	0.942	1.942	11.53	2.531	1.202
	1.042	1.938	9.52	3.521	0.852
	1.189	2.313	5.964	2.013	1.042
Data S17. Raw data of figure 5e
Tumor size(mm3)
Group													PMN-MDSC
Time	PBS						Con						D/L						Tumor						DXM
18d	2149	1971	2161	2396	1979	1707	2492	2513	2111	1847	1969	1835	2921	2569	2693	2148	1945	1985	2183	2019	2301	2495	1940	1894	1742	1849	2052	1943	2192	2204
19d	3073	2083	2946	3472	2103	2019	3311	2720	3458	3231	2324	2259	3352	2952	3193	2942	3011	3203	2904	3021	3293	3492	2902	2302	2463	2385	3042	2432	2943	3032
20d	4686	5058	4953	4018	3193	3239	4666	5081	4534	4016	3932	3291	4953	5402	4032	4923	3291	4153	4021	3950	4923	5023	4923	3940	4921	4023	4954	3953	4952	4406
21d	5391	6624	6039	5294	4426	3935	5913	6244	6395.5	5242	4465	3352	5952	6021	5902	6021	4932	5492	5043	4682	6034	6722	6184	5922	5603	5942	6043	6492	6282	6972
22d	6653	9720	9616	7825	5291	5305	6539	10209	9169	7252	5213	5052	6024	8503	9424	8592	7943	9103	8492	8323	8532	9502	9742	7659	9532	8603	7694	10942	9842	8052
Data S18. Raw data of figure 6b
BAL Cell count (104)			PMN-MDSC
Group	PBS	Con	DX/L	Tumor	DXM
	59.5	154.5	44.5	200.6	154.9
	99.13	149.6	40.2	49.5	78.6
	161	263.6	32.57	144.25	182.3
	168	143.8	19	190.4	112.8
	297	43.4	66.77	123.5	213.1
	120	79.6	109	129.57	209
Data S19. Raw data of figure 6c
Inflammation Score			PMN-MDSC
Group	PBS	Con	DX/L	Tumor	DXM
	3	3	2	3	3
	2	2	1	3	1
	3	2	1	2	3
	2	2	2	2	3
	3	2	0	2	3
	3	3	1	1	2
Data S20. Raw data of figure 6e
Soluble collagen (mg/ml)			PMN-MDSC
Group	PBS	Con	DX/L	Tumor	DXM
	796.881	721.427	416.677	476.573	881.104
	1337.33	399.623	339.92	922.583	709.217
	864.193	616.634	636.936	599.733	653.562
	795.458	765.032	179.37	715.953	497.341
	498.259	631.838	525.524	623.075	906.176
	540.432	942.034	386.161	591.275	706.117
Data S21. Raw data of figure 6f
Tumor size(mm3)													PMN-MDSC
time			PBS						Con						D/L						Tumor						DXM
13d	532	593	602	568	597	520	573	531	602	583	503	496	592	526	598	523	501	593	401	459	692	503	572	597	579	604	635	681	523	567
14d	602	652	802	753	692	572	604	703	752	693	587	692	783	694	732	692	592	739	602	694	964	592	703	732	693	842	743	842	743	594
15d	703	792	945	943	893	649	893	952	892	859	702	892	1043	840	842	905	862	933	860	950	1395	974	963	1043	789	950	943	1294	963	684
16d	942	831	1142	1391	1259	823	1145	1204	1202	1392	892	1291	1392	1035	1142	1442	1024	1305	1053	1394	1964	1353	1592	1483	893	1441	1383	1485	1352	893
17d	1393	1042	1863	1693	1582	1034	2052	1682	1692	1672	1294	1592	2041	1853	1373	1763	1439	1604	1953	1953	2572	1963	2043	2493	1403	2052	2012	1843	1863	1364
18d	1942	1495	2323	2482	1999	1533	2449	2051	2313	2241	1603	2751	3121	2369	1964	2052	1842	1965	2658	2554	4021	2863	3395	3491	2042	2503	2932	2042	2013	1635
19d	2942	2013	3103	3953	2403	2020	3594	3331	3453	3396	2553	3823	3959	2652	2482	2853	2852	2903	3963	4294	5942	4032	4362	4952	3011	3120	3438	3023	2592	2059
20d	4391	4058	4453	4592	3493	3039	4523	4523	4331	4262	3775	6435	4753	5002	3963	3862	3104	4053	4863	5962	6592	5252	5923	6532	4366	4281	4034	4822	3015	2991
21d	5931	5624	5939	6021	4726	3995	6973	6591	5792	5562	5623	7934	5852	6832	4963	5023	4350	5292	6052	7863	7952	7823	7184	8423	5213	5244.36	5995.5	6052	4239	3652
22d	7421	8020	7616	7925	6291	5205	9921	8402	7732	6795	7158	9632	7024	7924	6502	6311	7054	7103	9692	11582	10053	12924	9742	10322	6439	7209.8	7069	8252	6993	5152
Data S20. Raw data of figure 6h
PMN-MDSC in Lung (%)			PMN-MDSC
Group	PBS	Con	DX/L	Tumor	DXM
	6.13	7.29	11.9	10.39	5.56
	5.02	7.6	12.4	10.8	6.7
	4.32	9.7	13.8	6.4	4.63
	6.94	6.4	7.1	8.9	3.5
	5.63	5.8	7.6	9.2	8.39
	3.75	7.2	9.9	13.6	9.13
Data S21. Raw data of figure 7b
BAL Cell count (104)			PMN-MDSC
Group	PBS	Con	DX/L	Tumor	DXM
	52.5	44.5	4.5	2.6	14.9
	50.13	43.6	4.2	4.5	8.6
	141	61.6	12.57	14.25	12.3
	68	33.8	11	10.4	2.8
	197	13.4	0.77	0.5	13.1
	120	3.6	1	0.57	2
Data S22. Raw data of figure 7c
Eosinophile Granulocyte%			PMN-MDSC
Group	PBS	Con	DX/L	Tumor	DXM
	42.5	11.1	0	16.6	13.3
	59.3	13.6	5.6	16.9	12.9
	42.5	7.4	13.5	16.7	10.7
	34.3	15.3	0	9.09	16.7
	28.1	0	5.3	0	5.9
	37	38.4	10.5	23.1	9.09
Data S23. Raw data of figure 7e
Inflammation Score			PMN-MDSC
Group	PBS	Con	DX/L	Tumor	DXM
	3	1	0	1	0
	3	1	1	1	1
	3	1	1	2	1
	2	2	0	0	1
	3	1	0	0	0
	3	1	1	0	1
Data S23. Raw data of figure 7f
IL-4 (pg/ml)			PMN-MDSC
Group	PBS	Con	DX/L	Tumor	DXM
	296.881	221.427	216.677	76.5733	801.104
	1137.33	395.623	139.92	22.5825	109.217
	1064.19	636.634	136.936	199.732	153.562
	295.459	165.032	179.37	215.953	97.3412
	438.259	131.839	125.524	23.0749	106.176
	440.432	442.034	86.1607	191.275	66.1169
Data S24. Raw data of figure 7g
Tumor size(mm3)											PMN-MDSC
time			PBS						Con						D/L						Tumor						DXM
18d	2249	2171	2261	2396	1909	1807	2301	2291	2041	1899	1909	1835	2221	2069	1993	2198	1905	2185	2193	2119	2001	1995	1990	1894	1942	2049	2152	1993	2292	2104
19d	3173	2983	2996	3172	2303	2219	3011	2820	3058	2931	2224	2259	3023	2951	2391	3023	2842	2910	2964	3121	3393	3402	2802	2102	2433	2785	3002	2632	3143	3232
20d	4586	4058	4953	4218	3293	3039	4366	4081.08	4034	4416	3832	3291	4592	4023	4087	4592	3291	3932	4121	4250	4823	5123	4893	4040	4521	4123	4854	4053	4902	4706
21d	5491	6024	6139	5394	4400	4135	6813	6444.36	5395.5	5142	4329	3352	6104	6104	5902	5923	4932	5032	5943	6482	5634	6922	6484	5929	5303	5742	7043	6092	6582	6372
22d	6953	8720	7616	7625	5791	5365	7579	9209.8	7169	6252	5413	5052	7042	8021	8310	7932	7842	6832	8492	9323	8930	9902	9792	8059	6532	7673	8694	8942	8742	8152
Data S25. Raw data of figure 7f
PMN-MDSC in lung (%)			PMN-MDSC
Group	PBS	Con	DX/L	Tumor	DXM
	6.07	17.9	23.9	14.9	7.69
	4.02	12.6	22.1	16.8	10.7
	5.32	19.7	23.8	15.4	11.63
	5.94	16.4	27.1	12.9	8.5
	4.63	15.8	17.6	14.2	8.99
	8.75	17.2	19.9	13.6	9.43
